# Supplementary material for: Removal of Circulating Tumor Cells from Blood Samples of Cancer Patients Using Highly Magnetic Nanoparticles: A Translational Research Project
Source: Pharmaceutics. 2022 Jul 1;14(7):1397. doi: 10.3390/pharmaceutics14071397 (PMC9315588; doi:10.3390/pharmaceutics14071397)
Supplement: Supplementary file 1 [file pharmaceutics-14-01397-s001.zip]

Archive with 1 entries (1 files):
- pharmaceutics-1744141-supplementary.pdf
